# Supplementary material for: 16p13.11 deletion variants associated with neuropsychiatric disorders cause morphological and synaptic changes in induced pluripotent stem cell-derived neurons
Source: Front Psychiatry. 2022 Nov 3;13:924956. doi: 10.3389/fpsyt.2022.924956 (PMC9669751; doi:10.3389/fpsyt.2022.924956)
Supplement: Supplementary file 1 [file Table_1.xlsx]

## Sheet: Sheet1
Supplemental table 1. List of 1.2-fold misregulated genes. This list was generated by comparing triplicate replicates of probands 1 and 2 with controls 1 and 2. Patient 3 was excluded from this analysis.
Gene ID	Fold change	P-val	FDR P-val
NCRNA00185	5.13	2.10E-10	6.25E-07
ZNF419	-3.77	2.61E-10	6.78E-07
NSUN5P2	4.89	1.23E-08	2.56E-05
RRN3	-2.06	1.42E-08	2.68E-05
CTPS2	-2.22	4.34E-08	6.95E-05
RBBP7	-1.93	9.59E-08	0.0001
NPTX1	2.97	2.11E-07	0.0003
CRLF2	2.24	4.03E-07	0.0005
KCNJ9	2.79	5.16E-07	0.0006
POU5F1	9.23	5.25E-07	0.0006
AP1S2	-1.87	8.32E-07	0.0009
PCDHB15	-2.84	1.04E-06	0.0011
PCDHA2	-18.81	1.38E-06	0.0014
KGFLP2	11.33	1.64E-06	0.0016
RPRM	-1.63	2.00E-06	0.0018
CREG2	1.88	2.31E-06	0.0020
FEZF2	1.44	2.93E-06	0.0023
VWA5A	1.64	2.99E-06	0.0023
UBE2C	4.19	4.18E-06	0.0029
FIGN	2.45	4.27E-06	0.0029
RBP1	-2.07	4.38E-06	0.0029
SYAP1	-1.95	6.40E-06	0.0042
PAK6	2.09	6.69E-06	0.0042
PACSIN1	2.04	6.82E-06	0.0042
LINC00340	-3.23	8.71E-06	0.0050
FAM224A	1.74	1.02E-05	0.0057
GRK4	2.66	1.08E-05	0.0059
RNASEL	2.41	1.22E-05	0.0065
GYG2	-1.97	1.29E-05	0.0067
PCDH11X	-2.84	1.33E-05	0.0067
C7orf13	-1.5	1.63E-05	0.0081
H19	2.81	1.83E-05	0.0089
FAM64A	2.78	2.03E-05	0.0096
ADH1A	-1.16	2.47E-05	0.0114
VGF	1.71	2.56E-05	0.0116
CCDC74B	1.79	2.68E-05	0.0118
TK1	2.45	2.72E-05	0.0118
NTAN1	-2.09	3.11E-05	0.0132
CKAP2	1.38	3.40E-05	0.0138
GYG2P1	2.91	3.44E-05	0.0138
RAP2C	-1.84	3.44E-05	0.0138
E2F2	1.45	3.81E-05	0.0143
FAM86HP	1.88	3.81E-05	0.0143
BNC1	-3.58	3.86E-05	0.0143
BIRC5	3.4	3.86E-05	0.0143
ALG13	-2.57	3.95E-05	0.0144
CSMD1	-4.43	4.31E-05	0.0155
JPX	-2.19	4.43E-05	0.0155
PELI2	-1.88	4.46E-05	0.0155
DPCD	1.46	4.60E-05	0.0156
AMOT	-2.65	4.64E-05	0.0156
C17orf82	-1.93	5.02E-05	0.0164
LINC00672	4.62	5.11E-05	0.0164
CENPA	2.73	5.14E-05	0.0164
ARHGAP36	-4.85	5.20E-05	0.0164
LY6G5C	-1.72	5.44E-05	0.0169
IDH3A	1.43	5.79E-05	0.0177
DZIP1	1.52	6.12E-05	0.0182
B9D1	1.5	6.20E-05	0.0182
MAPK12	-1.39	6.20E-05	0.0182
MT3	2.05	6.65E-05	0.0192
FRMD3	-1.8	6.97E-05	0.0199
VSNL1	4.91	7.43E-05	0.0209
INADL	1.83	7.53E-05	0.0209
ASF1B	2.28	7.83E-05	0.0211
SYNGAP1	1.27	7.84E-05	0.0211
TMEM164	-2.41	7.90E-05	0.0211
SELT	1.29	8.02E-05	0.0211
LOC339535	2.68	8.30E-05	0.0216
PCDH18	3.54	8.85E-05	0.0227
UHRF1BP1L	1.53	9.02E-05	0.0227
ATOH8	1.51	9.05E-05	0.0227
FGF12	1.64	9.88E-05	0.0242
ARSD	-1.84	9.90E-05	0.0242
NUSAP1	3.33	0.0001	0.0252
GSTT1	1.85	0.0001	0.0252
GTSE1	2.79	0.0001	0.0257
FER1L5	2.02	0.0001	0.0260
HSD17B7P2	2.74	0.0001	0.0268
FBXL7	1.74	0.0001	0.0274
CYP26A1	-3.47	0.0001	0.0279
ADAMTS7	-2.08	0.0001	0.0289
PLD6	2.05	0.0001	0.0292
C9orf64	-5.29	0.0001	0.0292
FAM72D	2.34	0.0001	0.0307
NANOS1	-1.9	0.0001	0.0307
OR2M3	-1.53	0.0001	0.0307
DFNA5	-1.76	0.0001	0.0311
TMSB4Y	2.85	0.0002	0.0313
UNC80	1.93	0.0002	0.0343
MND1	1.48	0.0002	0.0345
CNTN1	1.39	0.0002	0.0345
SLC4A10	2.22	0.0002	0.0352
E2F1	1.58	0.0002	0.0355
CDC6	2.55	0.0002	0.0355
AK3	1.62	0.0002	0.0356
FNDC5	-2.29	0.0002	0.0374
CLEC18C	2.14	0.0002	0.0379
IDS	1.35	0.0002	0.0396
PRKCQ	-2.25	0.0002	0.0396
BABAM1	-1.25	0.0002	0.0397
C1orf114	1.5	0.0002	0.0405
PIR	-1.54	0.0002	0.0405
CCDC57	1.7	0.0002	0.0415
C21orf62	2.41	0.0002	0.0417
CRLF1	-5	0.0002	0.0427
ZZZ3	1.29	0.0002	0.0432
ADRA1B	2.36	0.0002	0.0432
LOC100268168	1.52	0.0003	0.0439
SIK2	1.49	0.0003	0.0447
TYW1B	1.86	0.0003	0.0447
DPF3	1.71	0.0003	0.0453
PORCN	1.17	0.0003	0.0453
PTPRZ1	1.49	0.0003	0.0453
KIAA0101	3.65	0.0003	0.0468
OSBPL10	-3.06	0.0003	0.0471
SLC25A11	1.19	0.0003	0.0471
RSPH1	2.36	0.0003	0.0471
SRBD1	-1.87	0.0003	0.0472
SDSL	2.2	0.0003	0.0472
SHOX2	-2.82	0.0003	0.0472
SPA17	1.62	0.0003	0.0472
C12orf10	1.24	0.0003	0.0472
HIST2H3D	1.48	0.0003	0.0472
C6orf228	1.26	0.0003	0.0472
RPSA	1.61	0.0003	0.0472
ZNF354C	-1.79	0.0003	0.0472
PCDH11Y	3.73	0.0003	0.0475
MKI67	3.05	0.0003	0.0475
TSPYL2	1.28	0.0003	0.0475
P2RY1	1.93	0.0003	0.0480
GPR62	-1.58	0.0003	0.0490
ISL1	-2.14	0.0003	0.0490
ETV3L	-2.22	0.0003	0.0490
MAGI2	1.35	0.0004	0.0495
EPHA7	1.4	0.0004	0.0497
DCX	-1.98	0.0004	0.0497
MOB3B	-1.36	0.0004	0.0507
ATAD2	2.14	0.0004	0.0528
JUP	-1.35	0.0004	0.0535
LOC389906	-2.35	0.0004	0.0537
SIAH2	-1.34	0.0004	0.0538
CNIH2	1.44	0.0004	0.0548
CDK18	2.36	0.0004	0.0552
KLB	1.76	0.0004	0.0562
TCP10L	2.39	0.0005	0.0586
TMEM184C	1.25	0.0005	0.0586
KIAA1143	1.26	0.0005	0.0588
SYNDIG1L	-3.15	0.0005	0.0599
RPL23AP53	-1.55	0.0005	0.0614
SLC6A17	1.99	0.0005	0.0617
SLC7A8	1.93	0.0005	0.0617
BUB1	3.91	0.0005	0.0620
PTTG1	2.01	0.0005	0.0626
RBP4	1.85	0.0005	0.0628
CHAF1B	1.56	0.0005	0.0628
FEZF1	6.57	0.0005	0.0628
BZRAP1	1.46	0.0005	0.0628
PNPT1	1.33	0.0005	0.0628
KIAA1908	-1.94	0.0005	0.0628
SNTG1	1.86	0.0005	0.0628
PRPF19	1.19	0.0005	0.0628
CENPF	3.04	0.0005	0.0631
PABPN1L	-1.33	0.0006	0.0652
UNG	-1.28	0.0006	0.0654
ZNF702P	3.5	0.0006	0.0654
RRM2	5.52	0.0006	0.0659
TMEM68	1.28	0.0006	0.0669
LOC285419	1.17	0.0006	0.0675
NALCN	1.69	0.0006	0.0675
ZNF596	-1.56	0.0006	0.0679
TBC1D1	-1.51	0.0006	0.0679
ELMOD2	1.32	0.0006	0.0679
DNAL1	1.36	0.0006	0.0687
ZNF135	-1.9	0.0006	0.0687
CCNJL	-1.43	0.0006	0.0692
TAB3	1.17	0.0006	0.0694
VAX2	-2.22	0.0006	0.0696
KIF17	2.27	0.0007	0.0709
TOP2A	6.25	0.0007	0.0721
CNTN6	4.5	0.0007	0.0728
SLC40A1	-1.48	0.0007	0.0728
UHRF1	2.96	0.0007	0.0728
FEM1B	1.17	0.0007	0.0728
TXLNG	-1.49	0.0007	0.0732
REV3L	1.33	0.0007	0.0732
PHF5A	-1.19	0.0007	0.0737
PGAP3	-1.47	0.0007	0.0737
CHRNA2	2.43	0.0007	0.0737
MRPS30	1.28	0.0007	0.0752
TRIM16L	-1.51	0.0008	0.0753
HPGD	1.75	0.0008	0.0753
ADAMTS6	1.83	0.0008	0.0757
HIST2H2AB	-1.87	0.0008	0.0766
GINS1	1.34	0.0008	0.0766
ASS1	2.39	0.0008	0.0774
SSPO	-1.61	0.0008	0.0774
SLC24A2	1.85	0.0008	0.0776
ZRSR2	-1.65	0.0008	0.0787
XKR6	1.8	0.0008	0.0787
LRCH2	-1.64	0.0008	0.0797
IMPDH1	-1.25	0.0008	0.0797
FLRT3	-2.18	0.0008	0.0797
JAGN1	1.15	0.0008	0.0797
LINC00622	1.64	0.0009	0.0824
IQGAP3	1.92	0.0009	0.0824
UXT	-1.25	0.0009	0.0824
LRRC73	1.59	0.0009	0.0824
HIST1H4F	-1.63	0.0009	0.0824
SLC5A3	1.67	0.0009	0.0824
CHCHD10	1.36	0.0009	0.0824
VWA5B1	-2.24	0.0009	0.0833
CHMP1A	-1.32	0.0009	0.0833
PLK1	1.91	0.0009	0.0833
BEND4	2.85	0.0009	0.0838
NCAM2	-1.92	0.0009	0.0846
KCNAB3	-1.69	0.0010	0.0848
HRSP12	1.51	0.0010	0.0848
SH3BP5	1.32	0.0010	0.0848
ANKRD30B	-1.35	0.0010	0.0850
NYAP2	1.47	0.0010	0.0850
SURF1	-1.42	0.0010	0.0858
PELI1	-1.87	0.0010	0.0879
WASH7P	1.91	0.0010	0.0879
MELK	2.98	0.0010	0.0884
PPP1R14C	2.05	0.0010	0.0884
MYT1L	1.37	0.0010	0.0888
PPAP2B	2.76	0.0010	0.0888
ZDHHC22	1.47	0.0011	0.0917
INPP5A	1.48	0.0011	0.0918
WDR72	1.27	0.0011	0.0918
PABPC1L2B	1.98	0.0011	0.0920
CDH24	-1.42	0.0011	0.0920
CCNB2	3.21	0.0011	0.0920
ZFYVE28	-1.56	0.0011	0.0921
JRKL	-1.35	0.0011	0.0923
CSE1L	1.33	0.0011	0.0924
WDR17	1.42	0.0011	0.0926
ARHGEF18	1.27	0.0011	0.0926
DR1	1.41	0.0011	0.0926
FIG4	1.14	0.0011	0.0926
CHAC2	1.37	0.0012	0.0932
KIF4A	2.61	0.0012	0.0933
MED22	-1.28	0.0012	0.0933
GUCY1B3	1.94	0.0012	0.0933
SPC24	2.04	0.0012	0.0934
PRPS2	1.81	0.0012	0.0934
LOC158696	-1.38	0.0012	0.0936
NDUFAF4	1.26	0.0012	0.0936
CENPM	1.38	0.0012	0.0936
OR1J4	-1.14	0.0012	0.0948
VIM	-1.92	0.0013	0.0972
VAT1	1.2	0.0013	0.0972
FANCB	1.59	0.0013	0.0972
SLC45A3	-1.8	0.0013	0.0974
IL21R-AS1	1.48	0.0013	0.0976
TUBBP5	1.69	0.0013	0.0976
NUF2	1.85	0.0013	0.0976
RAPGEF6	-1.76	0.0013	0.0976
POLR1D	1.18	0.0013	0.0976
PKNOX2	1.41	0.0013	0.0978
LOC728190	-1.67	0.0013	0.0982
TMEM159	-1.86	0.0013	0.0985
MLF1IP	1.68	0.0013	0.0998
